# Supplementary material for: Characteristics of Buffalo Farming Systems in Turkey Based on a Multivariate Aggregation of Indicators: A Survey Study
Source: Animals (Basel). 2022 Nov 7;12(21):3056. doi: 10.3390/ani12213056 (PMC9658953; doi:10.3390/ani12213056)
Supplement: Supplementary file 1 [file animals-12-03056-s001.zip]

Archive with 1 entries (1 files):
- animals-1985434-supplementary.pdf
